# Supplementary material for: Investigating Extracellular DNA Release in Staphylococcus xylosus Biofilm In Vitro
Source: Microorganisms. 2021 Oct 21;9(11):2192. doi: 10.3390/microorganisms9112192 (PMC8617998; doi:10.3390/microorganisms9112192)
Supplement: Supplementary file 1 [file microorganisms-09-02192-s001.zip]

Archive with 2 entries (2 files):
- microorganisms-1392259 -supplementary Table S1.pdf
- Supplementary Table S2.xlsx
