# Supplementary material for: Investigating Extracellular DNA Release in Staphylococcus xylosus Biofilm In Vitro
Source: Microorganisms. 2021 Oct 21;9(11):2192. doi: 10.3390/microorganisms9112192 (PMC8617998; doi:10.3390/microorganisms9112192)
Supplement: Supplementary file 1 [file microorganisms-09-02192-s001.zip › Supplementary Table S2.xlsx]

## Sheet: Table S2
Supplementary Table S2. Total genes of Staphylococcus xylosus differentially expressed at 24 h and/or 48 h of incubation compared to 9 h in biofilm
Gene Id	Gene name	Protein	Mean ratio T24h_T9	Standard deviation	% of probes	Mean ratio T48h_9	Standard deviation	% of probes	COG distribution
SXYL_00004	recF	DNA replication and repair protein RecF	2.11667	0.43748	66.6667	1.8	0.173205	44.4444	L
SXYL_00005	gyrB	DNA gyrase subunit B	2.21	0.181384	100	2.05	0.174642	100	L
SXYL_00006	gyrA	DNA gyrase subunit A	1.98	0.193907	100	1.73333	0.0666667	90	L
SXYL_00008	hutH	Histidine ammonia-lyase (Histidase)	6.42	1.70341	100	5.03	1.23454	100	E
SXYL_00009	serS	Serine--tRNA ligase	0.3625	0.0484123	88.8889	0.2875	0.0330719	88.8889	J
SXYL_00010		Putative branched-chain amino acid permease	0.3875	0.0330719	100	0.4375	0.0484123	100	R
SXYL_00011		Branched-chain amino acid transport protein	0.42	0.04	100	0.5	0	100	S
SXYL_00017	purA	Adenylosuccinate synthetase	1.85	0.05	22.2222	2.21429	0.180702	77.7778	F
SXYL_00022	walK	Sensor protein kinase walK	2.05	0.162788	100	1.76667	0.0471405	60	T
SXYL_00023		Uncharacterized protein	2.03	0.126886	100	1.83	0.0781025	100	R
SXYL_00027		Putative metal-dependent hydrolase	1.9625	0.211763	88.8889	1.6875	0.105327	88.8889	R
SXYL_00043	lip	Lipase	2.57	0.741687	100	2.21429	0.344046	70	R
SXYL_00048		NAD dependent epimerase/dehydratase family	0.4	5.55112e-17	88.8889	0.5	0	33.3333	S
SXYL_00049		Uncharacterized protein	0.52	0.04	100	_	_	_	S
SXYL_00055		Pyridoxamine 5 -phosphate oxidase family protein	0.533333	0.0471405	60	_	_	_	P
SXYL_00064		Lipoprotein e(P4) family 5 -nucleotidase	0.27	0.0458258	100	0.31	0.03	100	R
SXYL_00065		Putative monooxygenase	4.16	1.10743	100	16.54	5.92135	100	S
SXYL_00066		Putative symporter	_	_	_	2.8	1.01325	90	R
SXYL_00067	cobB	NAD-dependent protein deacetylase	0.528571	0.0880631	77.7778	0.5375	0.0992157	88.8889	K
SXYL_00068		Diaminopimelate epimerase family protein	0.5	0	11.1111	0.342857	0.0494872	77.7778	E
SXYL_00070		Uncharacterized protein	0.3875	0.0330719	80	0.388889	0.031427	90	S
SXYL_00071	nikA	Nickel-binding periplasmic protein precursor	0.428571	0.0451754	70	0.41	0.03	100	R
SXYL_00072	nikB	Nickel transport system permease protein nikB	0.45	0.05	60	0.444444	0.0496904	90	R
SXYL_00073	nikC	Nickel transport system permease protein nikC	0.5	0	40	0.45	0.05	80	R
SXYL_00074	nikD	Nickel import ATP-binding protein nikD	0.5	0	10	0.483333	0.0687184	60	R
SXYL_00089		Putative metabolite transport protein	_	_	_	2.94286	0.878078	70	R
SXYL_00103		Putative two-component system response regulator	0.5	0.0866025	100	0.7	0	12.5	R
SXYL_00105		Membrane protein, EutH superfamily	3.28	1.07685	100	3	0.847054	80	S
SXYL_00106		Short-chain dehydrogenase	8.87	2.13918	100	4.42	0.834026	100	R
SXYL_00107	glnA2	Glutamine synthetase	7.2	4.43734	100	4.9	1.94319	100	E
SXYL_00108		Aldehyde dehydrogenase	6.18	1.68155	100	4.09	0.962756	100	E
SXYL_00110		Putative glyoxalase	0.533333	0.0471405	60	0.55	0.05	40	R
SXYL_00116	sceD2	Probable transglycosylase SceD 2	8.7	0.424264	100	18.5667	0.77603	100	R
SXYL_00117	sceD1	Probable transglycosylase SceD1	13.7143	3.73838	100	21.6714	5.07	100	R
SXYL_00123	araB	L-ribulokinase	2.06667	0.521749	60	2.3	0.477493	50	R
SXYL_00124	araD	L-ribulose-5-phosphate 4-epimerase	2.16	0.54626	55.5556	2.35714	0.647759	77.7778	C
SXYL_00127		Putative anti peptide	_	_	_	0.4	0	100	R
SXYL_00129		ABC-type multidrug transport system permease component	0.6	0	11.1111	0.514286	0.0349927	77.7778	R
SXYL_00132	xylE	Xylose transporter	0.514286	0.0832993	77.7778	0.466667	0.0745356	66.6667	R
SXYL_00136		Uncharacterized protein	0.566667	0.0471405	37.5	0.4375	0.0484123	100	S
SXYL_00137		Putative transcriptional regulator	0.6	0	16.6667	0.5	0	83.3333	K
SXYL_00141		Putative permease	0.557143	0.0728431	77.7778	0.544444	0.0684935	100	R
SXYL_00167		2-dehydropantoate 2-reductase	0.46	0.0663325	100	0.42	0.0748331	100	H
SXYL_00170	lqo	L-lactate-quinone oxidoreductase	0.45	0.05	100	0.4	5.55112e-17	100	R
SXYL_00180		Putative LytM-like peptidoglycan hydrolase	_	_	_	3	0.333333	90	R
SXYL_00207	ppsA	Pyruvate phosphate dikinase	5.58889	1.55595	90	5.57	1.71584	100	R
SXYL_00208		Putative pyruvate, phosphate dikinase regulatory protein	6.2625	0.913698	100	7.3375	1.20098	100	S
SXYL_00209		Glyoxalase family protein	2.72	0.630555	100	3.18	0.767854	100	S
SXYL_00211		Uncharacterized protein	2.77143	0.589708	87.5	3.0625	0.589359	100	S
SXYL_00212		Transcriptional regulator	2.05	0.15	100	2.55	0.35	100	K
SXYL_00221	fda	Fructose-bisphosphate aldolase class 1	_	_	_	0.457143	0.0494872	70	G
SXYL_00223	cudT	Choline transporter	1.725	0.0433013	40	2.37	0.429069	100	E
SXYL_00224	cudC	Putative transcriptional regulator	4.93333	1.28798	100	5.61667	1.48595	100	S
SXYL_00225	cudA	Glycine betaine aldehyde dehydrogenase	21.0556	1.61115	100	21.4333	2.14165	100	E
SXYL_00226	betA	Oxygen-dependent choline dehydrogenase	13.4222	2.58748	90	12.3333	3.31059	90	E
SXYL_00230		Putative enzyme of poly-gamma-glutamate biosynthesis	0.55	0.067082	100	0.49	0.0943398	100	M
SXYL_00231		Putative inosine-uridine preferring nucleoside hydrolase	0.6	0	66.6667	0.525	0.0433013	88.8889	R
SXYL_00233		Uncharacterized protein	0.375	0.0433013	88.8889	_	_	_	S
SXYL_00234		Uncharacterized protein	0.325	0.0433013	100	0.4375	0.0484123	100	S
SXYL_00235		Membrane protein	0.38	0.04	100	0.54	0.0489898	100	S
SXYL_00236		Putative ABC transporter ATP-binding protein	0.4375	0.0484123	100	0.5375	0.0484123	100	R
SXYL_00237		Amino acid permease family protein	_	_	_	0.5	0.057735	60	E
SXYL_00248		Gluconate permease	0.55	0.05	40	0.533333	0.0471405	60	G
SXYL_00250		L-lactate permease	0.49	0.0538516	100	0.48	0.04	100	R
SXYL_00252	arcB	Ornithine carbamoyltransferase	0.23	0.0458258	100	0.21	0.03	100	E
SXYL_00253		PTS system, glucose-specific IIBC component	4.66667	0.4	90	2.7125	0.214695	80	G
SXYL_00254		Glucosamine-6-phosphate deaminase	3.42222	0.541146	90	2	0.2	20	G
SXYL_00264		Amino acid ABC transporter substrate-binding protein	_	_	_	4.4	0.279285	100	E
SXYL_00265		ABC-type amino acid transport system permease component	2.95	0.15	25	4.2875	0.375624	100	E
SXYL_00266		ABC-type polar amino acid transport system ATPase component	2.7375	0.447039	88.8889	3.625	0.411552	88.8889	E
SXYL_00273		2-dehydropantoate 2-reductase	0.2875	0.0599479	88.8889	0.3125	0.0780625	88.8889	H
SXYL_00274		Putative metal-dependent membrane protease	0.411111	0.087489	90	0.433333	0.11547	90	R
SXYL_00275		Lipoprotein	0.444444	0.0496904	100	0.5	0	100	R
SXYL_00276	ldhB	L-lactate dehydrogenase	0.477778	0.041574	90	0.533333	0.0471405	60	C
SXYL_00277		Putative PTS multidomain regulator	0.55	0.05	60	0.544444	0.0684935	90	K
SXYL_00278		PTS mannose transporter subunit IIABC	0.18	0.04	100	0.5	0	100	G
SXYL_00279	manA1	Mannose-6-phosphate isomerase, class I	0.2	2.77556e-17	90	0.5	0	50	G
SXYL_00280		Putative transcriptional regulator	0.277778	0.0628539	90	0.475	0.0433013	80	R
SXYL_00281		Membrane protein	0.32	0.04	100	0.42	0.04	100	S
SXYL_00282		Putative membrane protein	0.42	0.06	100	0.48	0.06	100	M
SXYL_00284	cysM	Cysteine synthase	7.3	1.58114	90	18.59	5.15838	100	R
SXYL_00285		Cystathionine gamma-synthase	5.31	1.3946	100	10.51	2.68196	100	R
SXYL_00286		MFS transporter	3.53333	0.656591	90	3.7	0.910433	90	S
SXYL_00290	ureD	Urease accessory protein UreD	0.6	0	20	0.475	0.0433013	80	O
SXYL_00292	ureF	Urease accessory protein UreF	0.6	0	42.8571	0.525	0.0433013	57.1429	O
SXYL_00294	ureC	Urease subunit alpha	_	_	_	0.54	0.0489898	100	E
SXYL_00309		Universal stress protein	0.533333	0.0471405	60	0.525	0.0829156	80	P
SXYL_00310	pyrD	Dihydroorotate oxidase	0.5	0	40	0.3625	0.0484123	80	F
SXYL_00312		UPF0291 protein	2.66667	0.0471405	100	2.06667	0.169967	100	S
SXYL_00313		Putative oxidoreductase	4.02222	0.731479	90	2.75556	0.598352	90	S
SXYL_00314	sspA	Glutamyl endopeptidase	0.3875	0.0330719	88.8889	0.5	0.092582	77.7778	R
SXYL_00317		D-serine D-alanine glycine transporter	0.516667	0.0372678	66.6667	0.477778	0.041574	100	E
SXYL_00323	isaA	Probable transglycosylase IsaA	_	_	_	2.825	0.476314	88.8889	R
SXYL_00324		Putative aminotransferase	8.3	2.84359	100	7.94	2.76485	100	E
SXYL_00325	ldhD	D-lactate dehydrogenase	10.34	1.21589	100	11.93	2.0362	100	R
SXYL_00326	copZ	Copper chaperone CopZ	8.45	0.15	100	10.2	0.4	100	R
SXYL_00327	copA	Copper-exporting P-type ATPase A	11.4333	1.22927	90	16.1333	2.15303	90	C
SXYL_00338		Uncharacterized protein	3.13333	0.124722	100	2.2	0	33.3333	S
SXYL_00344		Uncharacterized membrane protein	0.38	0.04	100	0.4	0	100	S
SXYL_00345		Putative uncharacterized protein	0.4	0	100	0.4	0	100	S
SXYL_00348		TetR family transcriptional regulator	0.55	0.05	66.6667	0.516667	0.0372678	100	K
SXYL_00350		AraC family transcriptional regulator	0.444444	0.0684935	90	0.355556	0.0831479	90	K
SXYL_00351		Putative permease of the major facilitator superfamily	0.6	0	44.4444	0.477778	0.041574	100	R
SXYL_00353		Uncharacterized protein	0.425	0.0433013	100	0.375	0.0433013	100	S
SXYL_00354		Putative esterase	0.471429	0.0451754	77.7778	0.525	0.0433013	44.4444	I
SXYL_00358	mvaS	3-hydroxy-3-methylglutaryl CoA synthase	0.6	0.0816497	60	0.5375	0.0856957	80	I
SXYL_00361		Gluconolactonase	0.4875	0.0599479	80	0.366667	0.0942809	90	G
SXYL_00362		Putative secretory antigen	2.475	0.443706	80	2.575	0.506828	80	R
SXYL_00365	cidA	Holin-like protein CidA	3.38	0.324962	100	16.08	1.35263	100	M
SXYL_00366	cidB	Holin-like protein CidB	2.06	0.224499	62.5	10.95	1.24197	100	M
SXYL_00367	cidC	Pyruvate oxidase	1.93	0.19	100	9.19	0.858429	100	E
SXYL_00369	ptsG	PTS system glucose-specific EIICBA component	0.211111	0.031427	100	0.3	0	100	G
SXYL_00370		Putative acetyltransferase	0.3125	0.0330719	100	0.275	0.0433013	100	R
SXYL_00371		Glyoxalase family protein	0.466667	0.0471405	60	0.46	0.0489898	100	S
SXYL_00375		Putative acetyltransferase	0.6	0	33.3333	0.4	5.55112e-17	100	K
SXYL_00378		Uncharacterized protein	2.56667	0.368179	75	2.35	0.05	50	S
SXYL_00379	capB	actetyl coA synthetase	1.96667	0.213437	60	1.7	0.1	20	D
SXYL_00385	ispD	2-C-methyl-D-erythritol 4-phosphate cytidylyltransferase	_	_	_	0.422222	0.041574	100	I
SXYL_00386		Putative zinc-binding dehydrogenase	_	_	_	0.47	0.0458258	100	R
SXYL_00387		CDP-glycerol:poly(Glycerophosphate) glycerophosphotransferase	0.6	0	10	0.477778	0.041574	90	M
SXYL_00388		Putative glycosyltransferase	0.6	0	11.1111	0.466667	0.0471405	100	M
SXYL_00394		Putative permease of the major facilitator superfamily	_	_	_	2.77778	0.418404	90	R
SXYL_00395		Putative sugar kinase	2.15	0.05	20	2.25714	0.266497	70	R
SXYL_00396		Sorbitol dehydrogenase, putative	2.1	0.1	20	2.33333	0.188562	60	R
SXYL_00397		Uncharacterized protein	_	_	_	2.6	0.571548	100	S
SXYL_00398		Putative 2-haloalkanoic acid dehalogenase	0.45	0.05	88.8889	0.6	0	22.2222	R
SXYL_00399		Truncated succinyl-diaminopimelate desuccinylase	0.333333	0.0471405	100	0.433333	0.0471405	100	E
SXYL_00400		Truncated succinyl-diaminopimelate desuccinylase	0.411111	0.031427	100	0.4	5.55112e-17	100	E
SXYL_00403	nanE	N-acetylmannosamine-6-phosphate 2-epimerase	2.5125	0.32186	100	1.78	0.132665	62.5	R
SXYL_00404		RpiR family transcriptional regulator	2.1	0.269258	80	_	_	_	K
SXYL_00405	nanK	N-acetylmannosamine kinase	2.48889	0.521631	90	2.075	0.248747	40	R
SXYL_00406	nanA	N-acetylneuraminate lyase	3.9	0.682642	100	2.69	0.482597	100	E
SXYL_00407		Sodium:solute symporter family protein	4.02222	0.63382	100	2.26667	0.483046	100	R
SXYL_00411		Putative glyoxalase bleomycin resistance protein	3.68	1.02352	100	3.58889	0.867236	90	R
SXYL_00413		ABC-type multidrug protein lipid transport system ATPase component	2.0125	0.153603	80	1.77143	0.0880631	70	R
SXYL_00416		Putative ABC-type Mn Zn transport system periplasmic Mn Zn-binding protein	2.21111	0.11967	100	1.7375	0.149478	88.8889	P
SXYL_00417		Aldehyde dehydrogenase	2.36	0.928655	55.5556	2.2	0	11.1111	C
SXYL_00418	marR	MarR-family transcriptional regulator	4.12	0.354401	100	4.46	0.611882	100	K
SXYL_00419		Putative dioxygenase	4.36	0.781281	100	5.54	0.787655	100	S
SXYL_00420		Putative glyoxylase family protein	4.71	0.720347	100	6.57	0.796304	100	R
SXYL_00421		Putative phospholipase	3.08571	0.432364	100	4.24286	0.443548	100	I
SXYL_00422		Putative amidase related to nicotinamidase	2.41429	0.494046	100	2.86	0.628013	71.4286	R
SXYL_00423		Putative di-and tricarboxylate transporter	_	_	_	0.5	0	70	C
SXYL_00425		Na(+)/H(+) exchanger	1.8	0.109545	55.5556	2.11667	0.267187	66.6667	C
SXYL_00427	putP1	Sodium/proline symporter 1	0.5125	0.0599479	80	0.311111	0.031427	90	R
SXYL_00429		Putative permease of the major facilitator superfamily	0.411111	0.0737028	90	0.4625	0.0484123	80	R
SXYL_00431	budA	Alpha-acetolactate decarboxylase	8.275	1.31411	100	4.8875	0.641166	100	E
SXYL_00439	gntK	Gluconokinase	0.48	0.06	100	0.666667	0.0471405	30	G
SXYL_00440	gntP	Gluconate permease	0.471429	0.0699854	70	0.5	0	50	G
SXYL_00441		2 deoxy-D-gluconate 3-dehydrogenase	0.542857	0.0494872	77.7778	0.575	0.0433013	88.8889	I
SXYL_00442		Membrane protein	0.566667	0.0745356	60	0.49	0.104403	100	S
SXYL_00446		Beta-N-acetylglucosaminidase/beta-glucosidase	0.442857	0.0728431	70	0.411111	0.031427	90	R
SXYL_00447		Glucuronate isomerase	0.4	5.55112e-17	100	0.333333	0.0471405	100	S
SXYL_00457		Acetyltransferase	2.45	0.262996	100	2.1	0.1	33.3333	K
SXYL_00458		Glyoxalase family protein	1.96667	0.169967	75	1.76667	0.0942809	75	S
SXYL_00471	ppx	Exopolyphosphatase	0.375	0.0433013	100	0.533333	0.0471405	37.5	R
SXYL_00475		Uncharacterized protein	_	_	_	3.45	0.111803	80	S
SXYL_00479		Membrane protein	0.425	0.0433013	100	0.425	0.0433013	100	S
SXYL_00482		Putative amino acid transporter	_	_	_	3.08571	0.619743	70	E
SXYL_00483		Uncharacterized protein	_	_	_	0.45	0.05	85.7143	S
SXYL_00484		TetR family transcriptional regulator	0.6	0	66.6667	0.483333	0.0372678	100	K
SXYL_00488	opuCA	Glycine betaine/carnitine/choline ABC transporter	0.57	0.0458258	100	0.5	0.0447214	100	E
SXYL_00489	opuCB	ABC-type proline glycine betaine transport system permease component	0.5375	0.0484123	100	0.5	0	100	E
SXYL_00490	opuCC	Glycine betaine/carnitine/choline ABC transporter opuCC	0.555556	0.0684935	100	0.488889	0.031427	100	E
SXYL_00491	opuCD	ABC-type proline glycine betaine transport system permease component	0.571429	0.0451754	87.5	0.5	0	100	E
SXYL_00492	estA	Tributyrin esterase	0.5	0.05	88.8889	0.4875	0.0330719	88.8889	I
SXYL_00497		Putative permease of the major facilitator superfamily	3.19	0.815414	100	3.03	0.584893	100	R
SXYL_00505		Membrane protein insertase, YidC/Oxa1 family	2.16667	0.20548	100	_	_	_	M
SXYL_00507		Uncharacterized protein	3.58889	0.913412	100	3.04444	0.294811	100	S
SXYL_00508		Uncharacterized protein	3.42857	0.281396	100	3	0.213809	100	S
SXYL_00512		Putative cation efflux family protein	4.46	0.81388	100	3.44	0.58515	100	C
SXYL_00513		Putative uncharacterized protein	4.92	0.584466	100	9.74	1.32755	100	S
SXYL_00514	gpmA	2,3-bisphosphoglycerate-dependent phosphoglycerate mutase	0.58	0.04	62.5	0.4125	0.0330719	100	G
SXYL_00516		Putative permease of the major facilitator superfamily	_	_	_	2.35	0.168819	100	R
SXYL_00522		Putative membrane protein	3.38571	0.615116	87.5	3.38571	0.593846	87.5	S
SXYL_00523		PadR-like family transcriptional regulator	5.9	0.374166	100	6.96667	1.16714	100	K
SXYL_00532	nirR	Transcriptional regulator NirR	0.3	0	57.1429	0.2	2.77556e-17	100	C
SXYL_00533	sirA	Siroheme synthase	0.3	0	60	0.2	0	100	R
SXYL_00534	nirB	Nitrite reductase	0.4	0	50	0.285714	0.0349927	70	C
SXYL_00535	nirD	Nitrite reductase	_	_	_	0.3	0	100	C
SXYL_00536	sirB	Uroporphyrinogen-III methylase SirB	0.4	0	20	0.3875	0.0330719	80	K
SXYL_00537		Truncated lipase	3.96667	0.81172	75	6.4	1.72434	75	R
SXYL_00538		Truncated lipase	6.77	1.55695	100	14.98	3.78888	100	I
SXYL_00539	narG	Respiratory nitrate reductase, alpha subunit	_	_	_	0.45	0.05	66.6667	C
SXYL_00548		Heat shock protein Hsp20	7.6	2.63344	100	7.275	2.53414	100	O
SXYL_00549		Heat shock protein Hsp20	9.45	1.11467	100	8.775	1.2794	100	O
SXYL_00555	scrA	PTS system, sucrose-specific IIBC component	0.2	2.77556e-17	100	0.29	0.0538516	100	G
SXYL_00556		Putative cationic transporter	0.522222	0.0785674	100	0.522222	0.041574	100	R
SXYL_00561		Oxidoreductase	5.4	1.35401	90	15.4111	4.81259	90	R
SXYL_00562		Monooxygenase	7.42	1.79767	100	15.44	4.87611	100	S
SXYL_00563		Transporter	4.05	1.22678	80	6.41111	2.93388	90	M
SXYL_00569		Membrane protein	0.38	0.04	100	0.28	0.04	100	S
SXYL_00570		Ferredoxin--NADP reductase	0.614286	0.0349927	70	0.475	0.0433013	80	O
SXYL_00571		Putative GNAT-family acetyltransferase	0.6	0	40	0.44	0.0489898	100	K
SXYL_00572		Major facilitator superfamily protein	0.488889	0.11967	90	0.32	0.087178	100	R
SXYL_00575		Uncharacterized lipoprotein	0.31	0.03	100	0.388889	0.0566558	90	S
SXYL_00577		L-lactate permease	0.45	0.0866025	80	0.41	0.0538516	100	C
SXYL_00579	mqo	malate:quinone oxidoreductase	_	_	_	0.514286	0.0349927	87.5	R
SXYL_00585	hrtB	Putative hemin transport system permease protein hrtB	_	_	_	2.26667	0.274874	60	R
SXYL_00593		Putative permease of the major facilitator superfamily	_	_	_	0.485714	0.0349927	70	R
SXYL_00598		Putative Mg2+ transporter protein	0.522222	0.041574	100	0.577778	0.041574	100	R
SXYL_00606		Uncharacterized protein	0.4	0.05	100	0.4875	0.0330719	100	S
SXYL_00610		Putative aldose 1-epimerase	0.511111	0.0566558	90	0.585714	0.0349927	70	G
SXYL_00617	hutU	Urocanate hydratase	3.38	0.604649	100	3.54	0.632772	100	E
SXYL_00618	hutI	Imidazolonepropionase	2.54	0.385227	100	2.84444	0.442496	90	Q
SXYL_00631		Membrane protein	0.6	0	50	0.45	0.05	100	S
SXYL_00632		Membrane protein	0.5	0.0707107	100	0.325	0.0433013	100	S
SXYL_00633		Putative formate/nitrite transporter	0.45	0.05	100	0.27	0.0458258	100	C
SXYL_00634		Putative amino acid transporter	0.5	0.0632456	100	0.42	0.04	100	E
SXYL_00636		RpiR family transcriptional regulator	0.444444	0.0955814	90	0.525	0.0433013	40	K
SXYL_00637		PTS system EIIBC component	0.4625	0.0484123	80	0.5	0	20	G
SXYL_00638	murQ	N-acetylmuramic acid 6-phosphate etherase	0.3875	0.0599479	80	0.4	5.55112e-17	90	R
SXYL_00639		Uncharacterized protein	0.4	0.0632456	100	0.37	0.0640312	100	S
SXYL_00642		Putative inositol monophosphatase family protein	0.557143	0.0494872	70	0.51	0.03	100	R
SXYL_00643		LytR family transcriptional regulator	0.55	0.05	20	0.5375	0.0484123	80	K
SXYL_00646		Uncharacterized protein	0.4	0	66.6667	0.5	0	33.3333	S
SXYL_00649		D-isomer specific 2-hydroxyacid dehydrogenase	0.46	0.0489898	50	0.411111	0.031427	90	R
SXYL_00650		Multidrug resistance protein SMR	2.4	0.374166	75	2.875	0.501871	100	R
SXYL_00652		Putative secretory antigen	6	1.21244	100	10.95	2.73968	100	R
SXYL_00653		Uncharacterized protein	0.48	0.116619	100	0.52	0.0748331	100	S
SXYL_00654		Uncharacterized protein	0.525	0.0433013	80	0.616667	0.0372678	60	H
SXYL_00655		Putative Na+ H+ antiporter	0.488889	0.0566558	90	0.6	0	50	C
SXYL_00656		Putative secretory antigen	2.64	0.135647	55.5556	4.225	0.895475	88.8889	R
SXYL_00657		Putative oxidoreductase	4.79	1.19954	100	5.39	1.38957	100	R
SXYL_00658		Uncharacterized protein	2.05	0.165831	80	2.075	0.192029	80	S
SXYL_00661		ABC-type amino acid transport system permease component	1.8	0	14.2857	2.28571	0.29966	100	E
SXYL_00662		ABC-type amino acid transport system permease component	1.78	0.193907	55.5556	2.8125	0.30999	88.8889	E
SXYL_00663		Putative uncharacterized protein	1.9	0	100	2.6	0	100	E
SXYL_00664		Amino acid ABC transporter substrate-binding protein	1.9625	0.254644	100	3.45	0.830662	100	E
SXYL_00665		Glutamate ABC transporter, ATP-binding subunit	1.66667	0.0471405	37.5	2.31429	0.235606	87.5	E
SXYL_00667	fhuD1	Iron(3+)-hydroxamate-binding protein	0.244444	0.0684935	90	0.288889	0.0566558	90	P
SXYL_00689		Putative permease of the major facilitator superfamily	2.73333	0.405518	90	3.85	0.853522	100	R
SXYL_00690		MarR family transcriptional regulator	3.18	1.45107	100	5.12	3.02483	100	K
SXYL_00695		Uncharacterized protein	_	_	_	0.45	0.05	66.6667	S
SXYL_00734	ecfA2	Energy-coupling factor transporter ATP-binding protein EcfA2	2.2375	0.249687	80	1.94	0.08	50	P
SXYL_00735	ecfT	Energy-coupling factor transporter transmembrane protein EcfT	2.17143	0.148461	70	1.9	0	10	P
SXYL_00740		Putative oxidoreductase	2.425	0.396074	88.8889	2.13333	0.292499	66.6667	R
SXYL_00743	opuD2	Glycine betaine transporter	0.366667	0.0666667	90	0.4	5.55112e-17	90	E
SXYL_00744		Uncharacterized protein	0.242857	0.0494872	100	0.385714	0.0349927	100	S
SXYL_00745		Membrane protein	0.266667	0.0471405	100	0.45	0.05	66.6667	S
SXYL_00746	asp23	Alkaline shock protein 23	0.35	0.05	80	0.5	0	60	V
SXYL_00747	sfaD	Siderophore biosynthesis protein, IucA/IucC family	0.35	0.05	88.8889	0.35	0.05	88.8889	P
SXYL_00748	sfaA	Transporter SfaA	0.422222	0.0916246	90	0.466667	0.0666667	90	P
SXYL_00749	sfaB	Siderophore biosynthesis protein, IucA/IucC family	0.444444	0.0496904	90	0.533333	0.0471405	90	P
SXYL_00750	sfaC	amino acid racemase	0.522222	0.041574	90	0.544444	0.0684935	90	P
SXYL_00751	htsA	Iron compound ABC transporter, iron compound-binding protein	0.1375	0.0484123	80	0.1125	0.0330719	80	P
SXYL_00752	htsB	Iron compound ABC transporter, permease protein	0.21	0.03	100	0.21	0.03	100	P
SXYL_00753	htsC	Iron compound ABC transporter, permease protein	0.2875	0.0330719	88.8889	0.3	0.0816497	100	P
SXYL_00754		Transporter gate domain protein	0.471429	0.0451754	77.7778	0.411111	0.031427	100	M
SXYL_00755	isdG	Heme-degrading monooxygenase	0.466667	0.0471405	75	0.425	0.108972	100	P
SXYL_00773	mtlD	Mannitol-1-phosphate 5-dehydrogenase	4	0.866667	90	5.18889	1.54592	90	R
SXYL_00774	mtlF	Mannitol-specific phosphotransferase enzyme IIA component	4.52	0.611228	100	5.8	1.50333	100	G
SXYL_00775		Putative transcriptional antiterminator	4.11111	1.03649	90	6.07778	1.64842	90	K
SXYL_00776	mtlA	PTS system mannitol-specific EIICB component	3.78	0.667533	100	4.4	0.988939	100	S
SXYL_00777	glmS	Glutamine--fructose-6-phosphate aminotransferase [isomerizing]	2	0	10	0.5	0	70	S
SXYL_00782		Putative phosphodiesterase	2.75714	0.495284	100	1.9	0.122474	57.1429	S
SXYL_00783		Co Zn Cd efflux system component	9.33333	1.63095	100	10.6222	2.14879	100	C
SXYL_00784	czrA	Zinc and cobalt transport repressor CzrA	13.75	0.60208	100	12.975	0.376663	100	K
SXYL_00786		Transcriptional regulator, GntR family	5.08	1.90725	100	2.875	0.694172	40	K
SXYL_00793	dps	Dps family protein	3.56	0.272764	100	3.68	0.278568	100	P
SXYL_00796	pdp	Pyrimidine-nucleoside phosphorylase	2.05714	0.129363	70	_	_	_	F
SXYL_00800		Putative metal-dependent amidase	_	_	_	2.66	0.438634	100	R
SXYL_00801		Putative uncharacterized protein	_	_	_	2.42222	0.252885	90	S
SXYL_00803	coaW	Type II pantothenate kinase	0.55	0.05	44.4444	0.475	0.0433013	88.8889	F
SXYL_00804		Acetyltransferase, GNAT family	0.455556	0.0496904	90	0.522222	0.041574	90	K
SXYL_00805		Truncated probable DNA-directed RNA polymerase subunit delta	0.4	0	100	0.6	0	100	K
SXYL_00808	fba	Fructose-bisphosphate aldolase	0.45	0.05	60	0.528571	0.0451754	70	G
SXYL_00811		Aldehyde dehydrogenase	2.61429	0.566767	77.7778	2.28571	0.16413	77.7778	C
SXYL_00819		UPF0340 protein	0.416667	0.0372678	85.7143	0.4	5.55112e-17	85.7143	S
SXYL_00820	glyA	Serine hydroxymethyltransferase	0.442857	0.0494872	77.7778	0.4	5.55112e-17	77.7778	E
SXYL_00821	upp	Uracil phosphoribosyltransferase	0.45	0.05	100	0.4	5.55112e-17	100	F
SXYL_00822	mnaA	UDP-N-acetylglucosamine 2-epimerase	0.45	0.05	100	0.4	5.55112e-17	100	R
SXYL_00823	atpI	Putative ATP synthase protein I	0.425	0.0433013	80	0.45	0.05	80	C
SXYL_00824	atpB	ATP synthase subunit a	0.542857	0.0494872	77.7778	0.544444	0.0496904	100	C
SXYL_00828	atpA	ATP synthase subunit alpha	0.5	0	80	0.5	0	90	C
SXYL_00829	atpG	ATP synthase gamma chain	0.4875	0.0330719	80	0.5	0	60	C
SXYL_00830	atpD	ATP synthase subunit beta	0.5125	0.0330719	80	0.5	0	80	C
SXYL_00837		Transglycosylase domain protein	8.65	0.455522	100	13.575	1.07558	100	R
SXYL_00839	thiD	Hydroxymethylpyrimidine/phosphomethylpyrimidine kinase	2.025	0.171391	80	1.7	0.0816497	60	H
SXYL_00843		Putative HD superfamily hydrolase	2.22857	0.190595	87.5	2.18571	0.0832993	87.5	R
SXYL_00844	cls2	Cardiolipin synthetase 2	1.78	0.193907	50	2	0.208167	60	I
SXYL_00845		Putative uncharacterized protein	2.46667	0.0471405	100	2.33333	0.124722	100	S
SXYL_00846		Putative uncharacterized protein	2.8	0	100	2.7	0	100	S
SXYL_00847		Putative uncharacterized protein	1.9	0	100	2.05	0.05	100	S
SXYL_00849	ddl	D-alanine--D-alanine ligase	0.522222	0.041574	100	0.444444	0.0496904	100	M
SXYL_00850	murF	UDP-N-acetylmuramoyl-tripeptide--D-alanyl-D-alanine ligase	0.5125	0.0780625	80	0.42	0.04	100	M
SXYL_00858	mazF	mRNA interferase MazF	0.466667	0.0471405	75	0.5	0	100	K
SXYL_00860	rsbV	Anti-sigma-B factor antagonist	0.325	0.0433013	100	0.5	0	100	T
SXYL_00861	rsbW	Serine-protein kinase RsbW	0.4	0	100	0.52	0.04	100	T
SXYL_00862	sigB	RNA polymerase sigma factor	0.433333	0.0471405	90	0.5875	0.0330719	80	K
SXYL_00864		Protein SprT-like	0.54	0.0489898	100	0.54	0.0489898	100	R
SXYL_00867	ilvA	L-threonine dehydratase biosynthetic IlvA	2.42857	0.384389	100	4.14286	1.02659	100	E
SXYL_00868	leuD	3-isopropylmalate dehydratase small subunit	1.85	0.15	100	2.7	0.2	100	E
SXYL_00869	leuC	3-isopropylmalate dehydratase large subunit	2.07778	0.269888	90	2.95	0.57836	100	E
SXYL_00870	leuB	3-isopropylmalate dehydrogenase	2.03333	0.0471405	33.3333	2.41111	0.324703	100	C
SXYL_00871	leuA	2-isopropylmalate synthase	1.84	0.162481	50	2.57	0.502096	100	E
SXYL_00872	ilvC	Ketol-acid reductoisomerase	1.97	0.268514	100	2.41	0.425323	100	E
SXYL_00873	ilvN	Acetolactate synthase small subunit	1.9	0.216025	60	2.06	0.538888	100	E
SXYL_00874	ilvB	Acetolactate synthase	1.92	0.342929	50	2.19	0.47	100	E
SXYL_00881		Putative DNA mismatch repair protein	0.528571	0.0451754	87.5	0.575	0.0433013	50	L
SXYL_00884		Putative membrane protein	2.9875	0.483315	80	6.07	0.761643	100	R
SXYL_00887	scrB	Sucrose-6-phosphate hydrolase	0.6	0	20	0.5375	0.0484123	80	G
SXYL_00888	scrK	Fructokinase	0.6	0.0534522	70	0.5	0.0471405	90	G
SXYL_00889	agrA	Accessory gene regulator protein A	0.557143	0.0728431	70	0.444444	0.0684935	90	K
SXYL_00890	agrC	Accessory gene regulator protein C	0.6	0	77.7778	0.488889	0.0566558	100	T
SXYL_00891	agrD	Accessory gene regulator protein D	0.6	0	100	0.4	0	100	T
SXYL_00892	agrB	Accessory gene regulator protein B	0.52	0.04	71.4286	0.4	0.057735	85.7143	O
SXYL_00894		Putative amidohydrolase	6.6125	1.4452	88.8889	3.32857	0.579937	77.7778	R
SXYL_00895		Nitroreductase family protein	4.9125	1.85367	100	4.0625	0.552127	100	C
SXYL_00896		Putative uncharacterized protein	2.24444	0.362433	90	1.9	0.244949	100	S
SXYL_00898	groS	10 kDa chaperonin	2.1	0.2	66.6667	_	_	_	O
SXYL_00901		Aminotransferase, class I/II	0.6	0.0707107	44.4444	0.516667	0.0372678	66.6667	E
SXYL_00902		Putative uncharacterized protein	7.6	0	100	4.6	0	100	S
SXYL_00903		Putative membrane protein	2.4	0.3	100	1.75	0.15	100	S
SXYL_00904		Transcriptional regulator, GntR family	1.93333	0.0471405	100	2.33333	0.0471405	100	K
SXYL_00905		ABC transporter, ATP-binding protein	1.94	0.149666	55.5556	2.32222	0.187248	100	R
SXYL_00906		Putative membrane protein	1.7	0	16.6667	2.21667	0.226691	100	S
SXYL_00918	ppaC	Probable manganese-dependent inorganic pyrophosphatase	0.488889	0.0566558	100	0.4625	0.0484123	88.8889	C
SXYL_00922	pdt	Prephenate dehydratase	_	_	_	0.525	0.0433013	88.8889	E
SXYL_00923	nos	Nitric oxide synthase oxygenase	_	_	_	0.444444	0.0496904	100	C
SXYL_00926		UPF0316 protein	0.542857	0.0494872	100	0.6	0	57.1429	S
SXYL_00935	putP2	Sodium/proline symporter 2	0.35	0.067082	100	0.43	0.0458258	100	R
SXYL_00941		Putative membrane protein	2.08333	0.203443	85.7143	1.84286	0.139971	100	S
SXYL_00942	dinB	DNA polymerase IV	2.83333	0.226078	90	3.73333	0.329983	90	L
SXYL_00943		Putative exonuclease	2.3	0.0816497	100	2.95	0.236291	100	L
SXYL_00955	ptpA	Low molecular weight protein-tyrosine-phosphatase PtpA	0.54	0.0489898	100	0.625	0.0433013	80	R
SXYL_00956		UPF0435 protein	0.55	0.05	100	0.5	0.1	100	S
SXYL_00957	ampS	Leucyl aminopeptidase	0.566667	0.0471405	90	0.45	0.05	100	E
SXYL_00958		Putative acyl-CoA thioester hydrolase	0.56	0.0489898	71.4286	0.48	0.04	71.4286	I
SXYL_00960		Putative uncharacterized protein	0.55	0.05	100	0.45	0.05	100	S
SXYL_00970		Putative multidrug export ATP-binding/permease protein	3.8	0.694879	77.7778	4.3375	1.25293	88.8889	R
SXYL_01009		Putative glucosamine-6-phosphate isomerase	0.471429	0.0699854	100	0.542857	0.0494872	100	G
SXYL_01011		Putative membrane protein	0.54	0.0489898	100	0.5	0	100	S
SXYL_01012	fumC	Fumarate hydratase class II	0.485714	0.0638877	70	0.62	0.04	50	C
SXYL_01021		Putative uncharacterized protein	_	_	_	0.45	0.05	100	S
SXYL_01023	pflA	Formate acetyltransferase activating enzyme	_	_	_	0.4125	0.0330719	88.8889	O
SXYL_01024	pflB	Formate acetyltransferase	_	_	_	0.4	5.55112e-17	100	C
SXYL_01025	purU	Formyltetrahydrofolate deformylase	0.52	0.04	62.5	0.4	0.05	100	F
SXYL_01035		Histidine triad family protein	_	_	_	0.533333	0.0471405	60	R
SXYL_01051		Phage integrase	7.22222	2.00043	90	17.9333	5.26498	90	L
SXYL_01052		Putative uncharacterized protein	4.05	1.8518	100	9.28333	7.18039	100	S
SXYL_01053		Quinonprotein alcohol dehydrogenase-like	15.9667	3.11377	100	34.2833	7.75272	100	S
SXYL_01054		Similar to phage-related protein	10.7	2.63987	100	20.2	5.32771	100	S
SXYL_01055		Phage tail protein	8.86	1.69304	100	22.66	5.27659	100	S
SXYL_01056		Prophage endopeptidase tail	7.6	2.21711	100	20.2222	7.17105	100	S
SXYL_01057		Putative phage protein	7.9	4.26514	100	18.7714	10.7023	100	S
SXYL_01058		Putative phage protein	5.95556	1.20657	90	14.9667	3.87241	90	S
SXYL_01059		Putative phage protein	5.46667	1.2161	85.7143	12.5833	3.53479	85.7143	S
SXYL_01060		Putative phage protein	4.4	2.28473	100	11.9778	8.61301	100	S
SXYL_01061		Putative phage protein	3.58333	1.96674	85.7143	7.42857	5.62157	100	S
SXYL_01062		Putative phage protein	3.1	0.69282	100	7.12	3.09864	100	S
SXYL_01063		Putative phage protein	4.275	0.481534	100	10.425	1.44806	100	S
SXYL_01064		Putative phage protein	2.7	0.294392	50	4.98333	1.18239	100	R
SXYL_01065		Putative phage protein	3.15	0.55	66.6667	5.1	1.85472	100	S
SXYL_01066		Phage-related amidase	3.625	1.84577	57.1429	4.38333	1.45764	85.7143	R
SXYL_01071		Putative uncharacterized protein	6.1	0	100	5.9	0	100	S
SXYL_01076		Putative short chain dehydrogenase	2.34286	0.410077	100	_	_	_	R
SXYL_01077		Putative membrane protein	0.45	0.05	57.1429	0.3	0	100	S
SXYL_01083	pckA	Phosphoenolpyruvate carboxykinase [ATP]	0.5625	0.0484123	80	0.49	0.07	100	C
SXYL_01087	crcB1	Putative fluoride ion transporter CrcB1	2.4	0.163299	100	2.76667	0.262467	100	R
SXYL_01088	crcB2	Putative fluoride ion transporter CrcB2	2.125	0.178536	100	2.3	0.367423	100	R
SXYL_01097	ribD	Riboflavin biosynthesis protein RibD	3.15556	0.380383	100	4.5	0.163299	100	H
SXYL_01098	ribE	Riboflavin synthase subunit alpha	3.17143	0.491976	100	4.41429	0.241593	100	H
SXYL_01099	ribBA	Riboflavin biosynthesis protein RibBA	2.64444	0.249938	100	3.4	0.24037	100	H
SXYL_01100	ribH	6,7-dimethyl-8-ribityllumazine synthase	2.03333	0.20548	100	2.28333	0.40586	100	H
SXYL_01114		Putative dipeptidase	0.575	0.0433013	40	0.44	0.0489898	100	R
SXYL_01126		UPF0478 protein	0.516667	0.0372678	100	0.6	0	100	S
SXYL_01128		DAHP synthetase-chorismate mutase	0.275	0.0433013	88.8889	0.3	0	88.8889	E
SXYL_01133	fhs	Formate--tetrahydrofolate ligase	0.422222	0.041574	90	0.3	0	90	F
SXYL_01134		Transglycosylase domain protein	0.5125	0.0599479	100	0.425	0.0433013	100	M
SXYL_01135	tyrS	Tyrosine--tRNA ligase	0.522222	0.0628539	90	0.4	5.55112e-17	90	J
SXYL_01137		Putative 1-acylglycerol-3-phosphate O-acyltransferase	0.442857	0.0494872	87.5	_	_	_	R
SXYL_01139		HAD family hydrolase	0.45	0.05	88.8889	0.422222	0.0628539	100	R
SXYL_01140	serA	Phosphoglycerate dehydrogenase	0.55	0.05	88.8889	0.4625	0.0695971	88.8889	H
SXYL_01141		Class V aminotransferase	0.525	0.0433013	88.8889	0.4	5.55112e-17	100	E
SXYL_01142		OsmC/Ohr family protein	0.566667	0.0471405	50	0.525	0.108972	66.6667	R
SXYL_01147	ezrA	Septation ring formation regulator EzrA	0.455556	0.0496904	100	0.455556	0.0496904	100	D
SXYL_01156		Uncharacterized protein	1.7	0	10	2.01667	0.267187	60	S
SXYL_01159		Cytoplasmic copper homeostasis protein CutC	0.6	0	57.1429	0.533333	0.0471405	85.7143	R
SXYL_01160		Uncharacterized peptidase	0.55	0.05	80	0.48	0.06	100	R
SXYL_01171	aapA	D-serine/D-alanine/glycine transporter	0.37	0.0458258	100	0.38	0.04	100	E
SXYL_01174	phoP	Alkaline phosphatase synthesis transcriptional regulatory protein	0.366667	0.0471405	100	0.377778	0.041574	100	T
SXYL_01175	phoR	Sensory box histidine kinase PhoR	0.45	0.067082	100	0.577778	0.0628539	90	T
SXYL_01178	coaE	Dephospho-CoA kinase	0.533333	0.0471405	75	0.666667	0.0471405	37.5	H
SXYL_01179	gapA2	Glyceraldehyde-3-phosphate dehydrogenase 2	2.7	0.341565	60	2.4	0.296648	50	G
SXYL_01183	thrS	Threonine--tRNA ligase	0.45	0.05	100	0.4	0.0447214	100	J
SXYL_01192	clpX	ATP-dependent Clp protease ATP-binding subunit ClpX	2.17778	0.10304	90	2.08889	0.202454	90	O
SXYL_01193	engB	Probable GTP-binding protein EngB	2.25	0.25	28.5714	2.07143	0.462027	100	R
SXYL_01194	hemA	Glutamyl-tRNA reductase	2.04444	0.271257	100	1.57143	0.0699854	77.7778	H
SXYL_01196	hemC	Porphobilinogen deaminase	2.48	0.378946	100	1.68571	0.0989743	70	H
SXYL_01201	tag	DNA-3-methyladenine glycosylase	2.1	0.291548	80	_	_	_	L
SXYL_01204		Phytoene/squalene synthetase	0.514286	0.0638877	100	0.5	0.0534522	100	S
SXYL_01205		Putative signal peptidase	1.85	0.05	50	2.43333	0.0942809	75	R
SXYL_01206		DNA repair RadC family protein	1.9	0.156347	100	2.76667	0.380058	100	L
SXYL_01211	mreC	Cell shape-determining protein MreC	0.5	0	70	0.5375	0.0484123	80	M
SXYL_01231		HesA/MoeB/ThiF family protein	2.1	0.23094	60	2.04286	0.184059	70	H
SXYL_01236		Putative oxidoreductase	2.08889	0.328107	90	1.8875	0.153603	80	R
SXYL_01237		ABC transporter ATP-binding protein	1.96667	0.188562	75	2.44286	0.361967	87.5	R
SXYL_01238		Putative cysteine desulfurase	2.54	0.269072	100	3.15	0.241868	100	E
SXYL_01239	mnmA	tRNA-specific 2-thiouridylase MnmA	2.4	0.287228	80	2.76667	0.457044	90	K
SXYL_01251		Allophanate hydrolase subunit 1	0.6	0	25	0.5	0	100	S
SXYL_01252		Allophanate hydrolase subunit 2	0.6	0	20	0.544444	0.0496904	90	R
SXYL_01275	hrcA	Heat-inducible transcription repressor HrcA	3.77	0.62458	100	4.58	0.861162	100	K
SXYL_01276	grpE	Protein GrpE	3.87778	0.382326	100	4.84444	0.271257	100	O
SXYL_01277	dnaK	Chaperone protein DnaK	3.44444	0.254345	90	3.72222	0.364472	90	O
SXYL_01278	dnaJ	Chaperone protein dnaJ	3.92	0.302655	100	3.88	0.295973	100	O
SXYL_01279	prmA	Ribosomal protein L11 methyltransferase	3.85556	0.442496	100	3.7	0.163299	100	J
SXYL_01280		Ribosomal RNA small subunit methyltransferase E	3.28889	0.435748	100	3.34444	0.211403	100	S
SXYL_01281	rpsU	30S ribosomal protein S21	2.05	0.05	100	2	0	100	J
SXYL_01282		Putative membrane protein	0.4	0.05	100	0.425	0.0433013	100	S
SXYL_01283		UPF0365 protein	0.52	0.04	100	0.53	0.0458258	100	S
SXYL_01291	glyQS	Glycine--tRNA ligase	0.34	0.0663325	100	0.31	0.07	100	J
SXYL_01294	dnaG	DNA primase	2.21667	0.226691	66.6667	2.0875	0.126861	88.8889	L
SXYL_01317	gcvT	Aminomethyltransferase	2.63	0.283019	100	2.46667	0.149071	90	E
SXYL_01318	gcvPA	Probable glycine dehydrogenase [decarboxylating] subunit 1	3.11111	0.354164	100	2.42222	0.16178	100	E
SXYL_01319	gcvPB	Probable glycine dehydrogenase [decarboxylating] subunit 2	3.35	0.44441	80	2.21429	0.322617	70	E
SXYL_01325	efp	Elongation factor P	0.514286	0.0638877	100	0.5	0	100	J
SXYL_01350	malR	HTH-type transcriptional regulator malR	0.516667	0.0372678	60	0.41	0.03	100	K
SXYL_01352		AraC-family transcriptional regulator	2.25	0.19105	100	1.65	0.193649	80	K
SXYL_01359	fur	Ferric uptake regulation protein	2.3	0.296648	100	2.1	0.126491	100	K
SXYL_01360	xerD	Tyrosine recombinaseXerD	2.32222	0.187248	100	2.48889	0.152348	100	R
SXYL_01367		Putative membrane protein	2.38333	0.211476	100	2.36667	0.262467	100	S
SXYL_01373	asnA	L-asparaginase	0.371429	0.0699854	77.7778	0.35	0.1	88.8889	E
SXYL_01378	hup	DNA-binding protein HU	0.533333	0.0471405	100	0.466667	0.0471405	100	L
SXYL_01382	ndk	Nucleoside diphosphate kinase	0.5	0	40	0.533333	0.0471405	60	F
SXYL_01383	aroC	Chorismate synthase	0.514286	0.0349927	70	_	_	_	E
SXYL_01384	aroB	3-dehydroquinate synthase	0.54	0.0489898	100	0.5	0	10	E
SXYL_01390		MazG nucleotide pyrophosphohydrolase domain protein	2.4	0.4	66.6667	2.5	0	33.3333	S
SXYL_01405		Putative N6-adenine-specific DNA methylase	2.49	0.385876	100	2.3	0.228035	100	S
SXYL_01406	rarD	RarD protein	2.41	0.181384	100	2.18	0.18868	100	L
SXYL_01407		Nucleoside-diphosphate-sugar epimerase	2.05	0.15	57.1429	1.925	0.163936	57.1429	S
SXYL_01411		Putative esterase	2.4	0.122474	57.1429	3.67143	0.914509	100	S
SXYL_01429	odhA	2-oxoglutarate dehydrogenase E1 component	0.475	0.0433013	80	_	_	_	V
SXYL_01432		DNA-binding helix-turn-helix protein	0.55	0.05	66.6667	0.516667	0.0372678	100	S
SXYL_01434		Putative uncharacterized protein	2.4	0	100	2.2	0	100	S
SXYL_01437		Putative uncharacterized protein	1.96667	0.169967	100	1.7	0	33.3333	S
SXYL_01448		Putative uncharacterized protein	1.65	0.15	100	2.25	0.15	100	S
SXYL_01449		Putative uncharacterized protein	3.45	0.35	100	5.7	0.5	100	S
SXYL_01450		Truncated arsenical pump membrane protein	1.8625	0.217586	80	2.62	0.428486	100	M
SXYL_01451		Truncated arsenical pump membrane protein	_	_	_	2.175	0.227761	80	M
SXYL_01452		Putative transcriptional regulator	1.94	0.26533	83.3333	2.22	0.331059	83.3333	K
SXYL_01454		Xylose isomerase-like protein	1.95	0.15	40	2.2875	0.501093	80	G
SXYL_01468		TelA-like protein	2.45	0.197906	60	2.45	0.197906	60	R
SXYL_01469		Uncharacterized protein	2.26667	0.0942809	60	2.26667	0.0942809	60	R
SXYL_01473	lysA	Diaminopimelate decarboxylase	5.31	1.98618	100	3.34	1.37128	100	E
SXYL_01474	alr2	Alanine racemase 2	11.93	1.82431	100	7.64	1.20433	100	M
SXYL_01475		Uncharacterized hydrolase	12.0889	2.676	90	7.62222	1.77937	90	R
SXYL_01476	dapH	2,3,4,5-tetrahydropyridine-2,6-dicarboxylate N-acetyltransferase	5.33333	1.00222	100	2.92222	0.549298	100	E
SXYL_01477	dapB	4-hydroxy-tetrahydrodipicolinate reductase	3.56667	0.418994	100	2.26	0.135647	55.5556	E
SXYL_01478	dapA	4-hydroxy-tetrahydrodipicolinate synthase	3.41	0.250799	100	2.16667	0.149071	90	E
SXYL_01483		Putative uncharacterized protein	0.533333	0.0471405	60	0.585714	0.0349927	70	S
SXYL_01484	pstS	Phosphate-binding protein PstS	2.12	0.132665	55.5556	2.625	0.48926	88.8889	P
SXYL_01485	pstC	ABC-type phosphate transport system permease component	1.5	0.0816497	30	2.05556	0.142292	90	R
SXYL_01486	pstA	Phosphate ABC transporter, permease protein PstA	1.7625	0.121835	80	2.64	0.390384	100	P
SXYL_01490		Putative membrane protein	0.5	0	50	0.4	0	100	S
SXYL_01493		Putative uncharacterized protein	0.5	0	100	0.5	0	100	S
SXYL_01505		Putative membrane protein	2.1	0.3	33.3333	13.4	5.35413	100	S
SXYL_01506		Putative membrane protein	2.85	0.05	66.6667	21.7	11.6198	100	S
SXYL_01508		Acetyltransferase, GNAT family protein	0.525	0.0433013	80	0.575	0.0433013	80	S
SXYL_01513	tyrA	Prephenate dehydrogenase	2.46667	0.579272	30	2.37778	1.06748	90	E
SXYL_01514		Putative DNA-damage repair protein	3.13333	0.46428	90	4.61111	0.833259	90	R
SXYL_01515		Probable tautomerase	0.45	0.05	100	0.35	0.05	100	R
SXYL_01516		Peptide methionine sulfoxide reductase regulator MsrR	_	_	_	0.5	0	100	K
SXYL_01528		Sodium:alanine symporter family protein	0.422222	0.041574	90	0.5	0	50	E
SXYL_01532		Uncharacterized protein	_	_	_	0.4	5.55112e-17	100	S
SXYL_01544		Putative uncharacterized protein	2.1	0.2	66.6667	2.33333	0.449691	100	S
SXYL_01546		Putative uncharacterized protein	3.2	0	100	2.3	0	100	S
SXYL_01547		Uncharacterized protein	2.25	0.158114	88.8889	2.5625	0.234187	88.8889	S
SXYL_01548	guaC	GMP reductase	2.47	0.283019	100	3.03	0.245153	100	F
SXYL_01549	rpsN	30S ribosomal protein S14	3.5	0.0816497	100	3.5	0.244949	100	J
SXYL_01550	rpmG2	50S ribosomal protein L33 2	2	0	100	1.6	0	100	J
SXYL_01551	katB	Catalase B	1.9375	0.131696	88.8889	2.3625	0.278107	88.8889	P
SXYL_01554		HAD family hydrolase	0.54	0.0489898	55.5556	0.55	0.05	22.2222	R
SXYL_01560		Uncharacterized protein	0.5	0	20	0.54	0.0489898	100	S
SXYL_01561		Uncharacterized protein	0.525	0.0433013	44.4444	0.52	0.04	55.5556	S
SXYL_01568	glnA1	Glutamine synthetase	2.23333	0.0471405	30	3.69	0.157797	100	E
SXYL_01569	glnR	Glutamine synthetase repressor	1.725	0.108972	80	3.08	0.116619	100	K
SXYL_01578	glpF	Glycerol uptake facilitator	0.4	0.05	80	0.5	0	30	G
SXYL_01590		Uncharacterized protein	1.9625	0.179844	100	1.675	0.0433013	50	S
SXYL_01591		Phage-related protein	2.18333	0.267187	75	1.88	0.183303	62.5	S
SXYL_01594		Uncharacterized protein	0.566667	0.0471405	66.6667	0.5125	0.0330719	88.8889	S
SXYL_01614		Uncharacterized protein	3.63333	0.329983	100	3.96667	0.459468	100	S
SXYL_01615	infB	Translation initiation factor IF-2	1.96667	0.249444	60	1.87143	0.182946	70	J
SXYL_01617		Uncharacterized protein	2.1	0.216025	100	2.03333	0.0471405	100	S
SXYL_01618	nusA	Transcription elongation protein NusA	1.88333	0.0687184	66.6667	2.15556	0.164054	100	R
SXYL_01619	rimP	Ribosome maturation factor RimP	1.85	0.05	66.6667	2.23333	0.188562	100	S
SXYL_01636	sucD	Succinyl-CoA ligase [ADP-forming] subunit alpha	0.48	0.0748331	50	0.528571	0.0451754	70	C
SXYL_01637	sucC	Succinyl-CoA ligase [ADP-forming] subunit beta	0.377778	0.041574	90	0.433333	0.0471405	90	C
SXYL_01647		Putative monooxygenase	2.46667	0.352767	100	_	_	_	S
SXYL_01653	acpP	Acyl carrier protein	0.366667	0.0471405	100	0.333333	0.0471405	100	I
SXYL_01670	rlmN	Probable dual-specificity RNA methyltransferase RlmN	1.6	0.141421	33.3333	1.98889	0.0993808	100	R
SXYL_01671		Putative tRNA and rRNA cytosine-C5-methylase	1.75	0.158114	88.8889	2.16667	0.11547	100	R
SXYL_01672	fmt	Methionyl-tRNA formyltransferase	1.86	0.149666	100	2.16	0.12	100	V
SXYL_01673		Peptide deformylase-like	1.73333	0.124722	50	2.06	0.10198	83.3333	J
SXYL_01674		Putative acetyltransferase	0.516667	0.0687184	75	0.6	0	25	K
SXYL_01675		Putative uncharacterized protein	0.5	0	100	0.7	0	50	S
SXYL_01682		Putative membrane protein	2.75	0.332415	100	2.37	0.219317	100	S
SXYL_01686	carB	Carbamoyl-phosphate synthase large chain	_	_	_	2.18	0.231517	100	E
SXYL_01687	carA	Carbamoyl-phosphate synthase small chain	_	_	_	5.95	0.555428	100	E
SXYL_01688	pyrC	Dihydroorotase	_	_	_	7.73	0.551453	100	F
SXYL_01689	pyrB	Aspartate carbamoyltransferase	_	_	_	9.2	1.68226	100	F
SXYL_01690	pyrP	Uracil permease	3.2	0	10	8.67778	1.93033	90	F
SXYL_01691	pyrR	Bifunctional protein PyrR	3.4	0	14.2857	7.15714	0.805086	100	F
SXYL_01697		RNA-binding S4 domain protein	2.65714	0.587628	70	2.26667	0.449691	60	R
SXYL_01705	murD	UDP-N-acetylmuramoylalanine--D-glutamate ligase	0.533333	0.0471405	90	0.7	0	10	M
SXYL_01706	mraY	Phospho-N-acetylmuramoyl-pentapeptide-transferase	0.542857	0.0494872	70	0.6	0	20	M
SXYL_01708	ftsL	Cell division protein FtsL	0.46	0.0489898	100	0.52	0.116619	100	D
SXYL_01709	rsmH	Ribosomal RNA small subunit methyltransferase H	0.5125	0.0330719	88.8889	0.575	0.0433013	88.8889	M
SXYL_01711		UPF0747 protein	2.4	0.325137	100	2.74286	0.38119	100	S
SXYL_01721		Putative uncharacterized protein	8.3	0	100	7.2	0	100	S
SXYL_01722		Putative uncharacterized protein	17.8	0.7	100	15.4	0.3	100	S
SXYL_01723		Uncharacterized protein	7.4	1.27083	80	5.75	0.944722	80	S
SXYL_01727		Phage-related amidase	6.66	1.44167	100	7.71	1.69201	100	S
SXYL_01728		Uncharacterized phage protein	3.55	0.507445	100	4.7125	0.822249	100	S
SXYL_01729		Putative uncharacterized protein	5.2	0	100	4.4	0	100	S
SXYL_01730		Phage holin	5.66667	0.857645	75	5.63333	0.849837	75	S
SXYL_01731		Putative uncharacterized protein	4.25	1.13248	100	4.175	1.40779	100	S
SXYL_01732		Putative membrane protein, phage associated	4.46667	0.901234	100	4.21667	0.861039	100	S
SXYL_01733		Similar to phage-related protein	2.5	0.2	100	2.9	0	50	S
SXYL_01734		Uncharacterized phage-related protein	2.76667	0.703957	75	2.86667	0.817856	75	S
SXYL_01735		Putative phage protein	3.36667	0.809664	90	3.01111	0.600822	90	S
SXYL_01736		Similar to phage-related protein	3.09	0.710563	100	2.75556	0.557995	90	S
SXYL_01737		Uncharacterized protein	3.3	1.29615	100	2.96667	0.873053	100	S
SXYL_01738		Prophage endopeptidase tail	3.59	0.690579	100	2.63	0.5728	100	S
SXYL_01739		Phage tail protein	3.56667	0.631577	100	2.53333	0.280872	100	S
SXYL_01740		Tape measure domain protein	3.4	0.632456	83.3333	2.475	0.349106	66.6667	S
SXYL_01741		Putative uncharacterized protein	1.95	0.05	100	_	_	_	S
SXYL_01742		Putative phage protein	3.56	0.349857	100	2.08	0.203961	100	S
SXYL_01743		Putative uncharacterized protein	3.85	0.35	100	2.5	0.1	100	S
SXYL_01744		Phage major tail protein, phi13 family	5.93333	0.831999	100	2.86	0.149666	83.3333	S
SXYL_01745		Putative phage-related protein	5.32	0.661513	100	2.75	0.229129	80	S
SXYL_01746		Phage protein, HK97 gp10 family	5.56	0.48	100	2.5	0.1	40	S
SXYL_01747		Similar to phage-related protein	4.625	0.73951	100	2.4	0	25	S
SXYL_01748		Phage DNA packaging protein	4.575	0.443706	100	2.35	0.35	50	S
SXYL_01749		Phage major capsid protein	4.07	0.906697	100	2.55	0.0866025	40	S
SXYL_01750		Phage prohead protease, HK97 family	3.53333	0.453382	100	_	_	_	S
SXYL_01751		Phage portal protein, HK97 family	2.94444	0.386181	100	2.35	0.05	22.2222	S
SXYL_01752		Putative uncharacterized protein	2.6	0.374166	100	_	_	_	S
SXYL_01753		Putative phage terminase large subunit	2.44	0.369324	100	2.24286	0.219461	70	S
SXYL_01754		Phage terminase, small subunit, P27 family	3.25	0.15	80	2.675	0.147902	80	S
SXYL_01755		Prophage L54a, HNH endonuclease family protein	2.45	0.320156	100	2.075	0.286138	100	S
SXYL_01756		Phage transcriptional regulator, RinA family	2.12	0.116619	100	_	_	_	S
SXYL_01757		Putative uncharacterized protein	2.93333	0.124722	100	_	_	_	S
SXYL_01758		Putative uncharacterized protein	2.96667	0.124722	100	_	_	_	S
SXYL_01759		Phage transcriptional activator RinB	3.2	0	100	1.8	0	100	S
SXYL_01760		Putative uncharacterized protein	3.46667	0.249444	100	_	_	_	S
SXYL_01761		Phage protein	3.425	0.277263	100	2.2	0.0707107	100	S
SXYL_01762		Putative uncharacterized protein	3.16667	0.0942809	100	2.1	0	100	S
SXYL_01763		Putative uncharacterized protein	3.85	0.15	100	2.4	0	100	S
SXYL_01764		Putative uncharacterized protein	3.65	0.295804	100	2.15	0.0866025	100	S
SXYL_01765		Uncharacterized phage related protein	3.13333	0.309121	100	2.06667	0.0471405	100	S
SXYL_01766		Phage protein	3.4	0.351188	100	2.21667	0.226691	100	S
SXYL_01767		Phage protein	3.2	0.141421	100	2.26667	0.124722	100	S
SXYL_01768		Putative uncharacterized protein	3.5	0	100	2.35	0.05	100	S
SXYL_01769		Putative phage protein	3.3	0.158114	100	2.425	0.163936	100	S
SXYL_01770		Uncharacterized phage protein	3.8	0.163299	100	2.93333	0.0942809	100	S
SXYL_01771		Endodeoxyribonuclease RusA	4.24	0.355528	100	2.96	0.149666	100	S
SXYL_01772		Putative uncharacterized protein	4.1	0.163299	100	3.03333	0.188562	100	S
SXYL_01773		Uncharacterized phage related protein	3.95	0.35	100	2.75	0.25	100	S
SXYL_01774		Phage DnaC-like protein	3.65	0.463681	100	3.0875	0.378938	100	S
SXYL_01775		Bacteriophage replication protein, DnaD/DnaB domain	3.86667	0.773879	100	3.08333	0.226691	100	C
SXYL_01776		Putative phage protein	4.6375	0.342555	100	3.3625	0.228788	100	S
SXYL_01777	ssb2	Single-stranded DNA-binding protein	4.52857	0.182946	100	3.55714	0.249898	100	S
SXYL_01778		Similar to phage-related protein	4.61429	0.335638	100	3.84286	0.377424	100	S
SXYL_01779		Phage-related protein	4.8	0.432049	100	3.8	0.697615	100	S
SXYL_01780		Uncharacterized protein	4.5	0.454606	100	4	0.216025	100	S
SXYL_01781		Uncharacterized protein	3.7	0.1	100	3.35	0.35	100	S
SXYL_01782		Uncharacterized protein	3.73333	0.262467	100	3.66667	0.478423	100	S
SXYL_01783		Phage antirepressor protein	4.975	0.609816	88.8889	4.275	0.593191	88.8889	S
SXYL_01784		Phage-related protein	3.16667	0.385861	100	2.3	0.141421	100	S
SXYL_01795	sdhC	Succinate dehydrogenase cytochrome b558 subunit	0.444444	0.0496904	100	0.444444	0.0496904	100	C
SXYL_01796	uvrC	UvrABC system protein C	3.73333	0.527046	100	2.075	0.163936	88.8889	L
SXYL_01797	trxA	Thioredoxin	2.625	0.496865	100	1.55	0.0866025	100	O
SXYL_01814		Putative glycerophosphoryl diester phosphodiesterase	0.5875	0.0330719	80	0.46	0.0489898	100	C
SXYL_01825		Uncharacterized protein	2.25	0.05	100	_	_	_	S
SXYL_01849	cydB	Cytochrome bd-type quinol oxidase subunit 2	2.27	0.451774	100	_	_	_	H
SXYL_01850	cydA	Cytochrome d ubiquinol oxidase, subunit I	2.7	0.244949	100	1.6	0	10	H
SXYL_01852	ptsI	Phosphoenolpyruvate-protein phosphotransferase	0.55	0.05	60	0.514286	0.0349927	70	G
SXYL_01857		Putative uncharacterized protein	0.4	0	100	0.4	0	100	S
SXYL_01872	folD	Bifunctional protein FolD	0.483333	0.0687184	60	0.375	0.0661438	80	H
SXYL_01873	hmpB	Flavohemoprotein	_	_	_	0.5125	0.0330719	80	R
SXYL_01875	qoxA	Probable quinol oxidase subunit 2	0.6	0	22.2222	0.457143	0.0494872	77.7778	C
SXYL_01876	qoxB	Probable quinol oxidase subunit 1	0.566667	0.0471405	30	0.4625	0.0484123	80	C
SXYL_01878	qoxD	Probable quinol oxidase subunit 4	0.533333	0.0471405	100	0.4	5.55112e-17	100	C
SXYL_01879		Inosine-uridine preferring nucleoside hydrolase	0.65	0.05	20	0.544444	0.0496904	90	R
SXYL_01882		Putative transcriptional regulator	1.98571	0.253144	77.7778	2.46667	0.305505	100	K
SXYL_01884		UPF0039 protein	0.6	0	20	0.42	0.04	100	K
SXYL_01893	menF	Isochorismate synthase	1.95	0.158114	100	2.3625	0.165359	100	E
SXYL_01898		Uncharacterized protein	0.475	0.0433013	80	_	_	_	S
SXYL_01902		Truncated competence protein ComK	2.025	0.129904	100	1.975	0.163936	100	R
SXYL_01903		Truncated competence protein ComK	2.13333	0.286744	100	2.16667	0.286744	100	R
SXYL_01905		Lipoate-protein ligase A family protein	0.542857	0.0494872	87.5	_	_	_	I
SXYL_01920		Putative permease	0.533333	0.0471405	60	0.6	0	10	M
SXYL_01921	fabI	Enoyl-[acyl-carrier-protein] reductase [NADPH]	0.4375	0.0484123	100	0.35	0.05	100	I
SXYL_01927		UPF0738 protein	0.6	0	50	0.533333	0.0471405	75	S
SXYL_01930		UPF0413 protein	2.03333	0.110554	66.6667	_	_	_	S
SXYL_01932		Competence protein CoiA-like protein	4.2375	1.83299	88.8889	2.725	0.675925	44.4444	F
SXYL_01933	mecA	Adapter protein MecA	2.03333	0.159861	85.7143	1.65	0.05	57.1429	M
SXYL_01942		Major facilitator superfamily permease	2.3375	0.373957	100	3.2625	0.606089	100	R
SXYL_01945		Putative membrane protein	2.9	0.2	100	3.1	0.1	100	S
SXYL_01946	clpB	Chaperone protein ClpB	10.7625	0.665089	80	13.3875	0.592532	80	O
SXYL_01952		Fumarylacetoacetate hydrolase family protein	0.533333	0.0471405	30	0.511111	0.031427	90	R
SXYL_01961	argG	Argininosuccinate synthase	0.23	0.0458258	100	0.21	0.03	100	E
SXYL_01962	argH	Argininosuccinate lyase	0.37	0.100499	100	0.33	0.0781025	100	E
SXYL_01966		NADH-dependent flavin oxidoreductase	2.225	0.363146	88.8889	2.325	0.216506	88.8889	R
SXYL_01970	mnhA1	Na(+)/H(+) antiporter subunit A1	0.39	0.07	100	0.35	0.05	100	C
SXYL_01971	mnhB1	Na(+)/H(+) antiporter subunit B1	0.5	0.0632456	100	0.4	0	100	P
SXYL_01972	mnhC1	Na(+)/H(+) antiporter subunit C1	0.475	0.0433013	100	0.4	0	100	P
SXYL_01973	mnhD1	Na(+)/H(+) antiporter subunit D1	0.4375	0.0484123	80	0.4875	0.0330719	80	C
SXYL_01974	mnhE1	Na(+)/H(+) antiporter subunit E1	0.42	0.04	100	0.46	0.0489898	100	P
SXYL_01975	mnhF1	Na(+)/H(+) antiporter subunit F1	0.525	0.0433013	100	0.45	0.05	100	P
SXYL_01976	mnhG1	Na(+)/H(+) antiporter subunit G1	0.525	0.0433013	80	0.52	0.0979796	100	P
SXYL_01983		UPF0349 protein	2.16667	0.0942809	100	1.83333	0.0942809	100	S
SXYL_02002		Uncharacterized protein	0.5	0	75	0.5	0	25	R
SXYL_02006		NifU homolog involved in Fe-S cluster formation	2	0.0816497	60	1.65	0.05	40	R
SXYL_02007	csd	Probable cysteine desulfurase	2.1	0.161245	100	1.89	0.07	100	R
SXYL_02008		Fe-S cluster assembly protein SufD	1.94444	0.149897	90	2.12222	0.0785674	90	P
SXYL_02011		CBS domain protein	2.31111	0.264342	90	2.48889	0.152348	90	R
SXYL_02013		Lipoprotein	0.54	0.08	83.3333	_	_	_	R
SXYL_02018	gcvH	Glycine cleavage system H protein	0.5	0	75	0.5	0	75	E
SXYL_02019		Putative arsenate reductase	0.5	0	75	0.466667	0.0471405	75	S
SXYL_02023		Organic hydroperoxide resistance protein-like 1	0.425	0.0433013	66.6667	0.5	0	16.6667	R
SXYL_02031		Uncharacterized protein	0.5	0	66.6667	_	_	_	S
SXYL_02038		Putative uncharacterized protein	2.7	0.3	100	2.35	0.15	100	S
SXYL_02039		Putative uncharacterized protein	_	_	_	2	0	100	S
SXYL_02044		Putative lysophospholipase	3.25556	0.499135	100	3.43333	0.339935	100	R
SXYL_02045		Uncharacterized protein	2.475	0.108972	100	2.575	0.0829156	100	S
SXYL_02046		Uncharacterized protein	3.05	0.05	100	3	0.1	100	S
SXYL_02054		Uncharacterized protein	2.43333	0.20548	75	2.06667	0.249444	75	S
SXYL_02055		Truncated putative hydrolase	2.26667	0.0942809	75	2.03333	0.0471405	75	R
SXYL_02056		Truncated putative hydrolase	2.63333	0.20548	100	2.46667	0.262467	100	R
SXYL_02058		DinB family protein	2.85	0.32532	100	2.58333	0.33375	100	R
SXYL_02060		Putative uncharacterized protein	4.55	0.45	100	3.1	0.1	100	S
SXYL_02062	rnr	Ribonuclease R	1.68	0.146969	50	2.06	0.12	100	L
SXYL_02072		Putative uncharacterized protein	2.36667	0.0471405	100	1.55	0.05	66.6667	S
SXYL_02073		Transpeptidase-like protein	2.5	0.316228	100	1.8	0	40	R
SXYL_02076		Epimerase family protein	3.43	0.395095	100	2.82	0.24	100	S
SXYL_02077		Putative uncharacterized protein	5.06667	0.579272	100	4.16667	0.368179	100	S
SXYL_02083	trxB	Thioredoxin reductase	2.27778	0.219989	90	2.26	0.215407	100	O
SXYL_02088	uvrA	UvrABC system protein A	3.42	0.401995	100	2.62	0.315595	100	L
SXYL_02089	uvrB	UvrABC system protein B	5.2	0.703957	100	4.35556	0.254345	100	L
SXYL_02112		Uncharacterized protein	1.95	0.35	66.6667	1.8	0	33.3333	S
SXYL_02113	sstD	Lipoprotein SstD	0.325	0.0433013	50	0.32	0.04	62.5	P
SXYL_02114	sstC	Iron compound ABC transporter, ATP-binding protein SstC	0.475	0.0433013	40	0.466667	0.0471405	60	P
SXYL_02116	sstA	Iron compound ABC transporter, permease protein SstA	0.45	0.05	20	0.442857	0.0494872	70	P
SXYL_02117	nrdF	Ribonucleoside-diphosphate reductase beta chain	2.32	0.271293	50	2.4625	0.396666	80	F
SXYL_02118	nrdE	Ribonucleoside-diphosphate reductase	2.8	0.158114	40	3.05	0.215639	100	F
SXYL_02122		Putative di-tripeptide permease	0.475	0.0433013	80	0.375	0.0433013	80	R
SXYL_02134		Allophanate hydrolase subunit 1	0.542857	0.0494872	100	0.583333	0.0372678	85.7143	S
SXYL_02139	queC	7-cyano-7-deazaguanine synthase	3.15714	0.437059	100	3.31429	0.309047	100	J
SXYL_02140	queD	6-carboxy-5,6,7,8-tetrahydropterin synthase	2.9	0.219089	100	3.06	0.26533	100	R
SXYL_02141	queE	7-carboxy-7-deazaguanine synthase	3	0.474342	50	2.62	0.365513	62.5	R
SXYL_02143		Uncharacterized membrane protein	2.6	0.4	66.6667	_	_	_	S
SXYL_02144		Putative glucosyl transferase	2.03333	0.314466	60	1.75	0.05	20	M
SXYL_02147	nagA	N-acetylglucosamine-6-phosphate deacetylase	0.55	0.05	60	0.5	0	100	G
SXYL_02148	fruA	PTS system fructose-specific EIIABC component	0.5125	0.0330719	80	_	_	_	G
SXYL_02149	fruK	Tagatose-6-phosphate kinase	0.477778	0.041574	90	_	_	_	G
SXYL_02151		Cys-tRNA(Pro)/Cys-tRNA(Cys) deacylase	0.54	0.0489898	100	0.5	0	100	R
SXYL_02152	gtaB2	UTP--glucose-1-phosphate uridylyltransferase 2	0.557143	0.0494872	77.7778	0.542857	0.0494872	77.7778	M
SXYL_02153		Uncharacterized protein	3.13333	0.604612	66.6667	4.2625	0.798338	88.8889	S
SXYL_02164		Putative ABC-type transport system ATPase component	1.97778	0.193091	90	_	_	_	R
SXYL_02165		ABC transporter ATP-binding protein	2.3125	0.176334	88.8889	_	_	_	R
SXYL_02166	uppP	Undecaprenyl-diphosphatase	0.6	0	30	0.4125	0.0330719	80	V
SXYL_02173		Uncharacterized protein	0.5	0	100	0.5	0	100	S
SXYL_02177		Putative permease of the major facilitator superfamily	1.92	0.193907	50	2.7625	0.593586	80	R
SXYL_02182		Putative methionine synthase II	3.35556	0.516637	100	_	_	_	R
SXYL_02185	sarX	Staphylococcal accessory regulator protein X	0.466667	0.0471405	75	0.5	0.0816497	75	K
SXYL_02188		Secretory antigen SsaA-like protein	2.3625	0.234187	88.8889	2	0	66.6667	R
SXYL_02196		Membrane protein	2.11429	0.559154	70	1.9	0.273861	40	S
SXYL_02205		Putative nucleoside transporter	0.5	0	10	0.41	0.0538516	100	R
SXYL_02216	sitA	ABC metal ion transport system ATP-binding protein	2.6375	0.377285	88.8889	4.1	0.933333	100	R
SXYL_02217	sitB	Iron/manganese/zinc ABC transporter permease	2.14444	0.200616	90	4.11	0.537494	100	R
SXYL_02218	sitC	ABC metal ion transport system extracellular binding protein	2.9	0.572713	100	6.04	0.985089	100	R
SXYL_02219		Putative NhaP-type Na+ H+ and K+ H+ antiporter	2	0	11.1111	2.11667	0.146249	66.6667	C
SXYL_02221	mnhF2	Na(+)/H(+) antiporter subunit F2	1.5	0	25	2.05	0.0866025	100	C
SXYL_02222	mnhE2	Na(+)/H(+) antiporter subunit E2	1.7	0.0707107	100	2.375	0.0433013	100	C
SXYL_02223	mnhD2	Na(+)/H(+) antiporter subunit D2	1.94	0.135647	50	2.7	0.134164	100	C
SXYL_02224	mnhC2	Na(+)/H(+) antiporter subunit C1	1.9	0.0816497	75	2.83333	0.20548	75	C
SXYL_02225	mnhB2	Na(+)/H(+) antiporter subunit B2	2.56	0.185472	100	3.06	0.344093	100	C
SXYL_02226	mnhA2	Na(+)/H(+) antiporter subunit A2	2.26	0.215407	100	3.05	0.120416	100	C
SXYL_02227		Putative phage integrase	1.78	0.0748331	62.5	2.275	0.163936	100	L
SXYL_02228		Uncharacterized protein	2	0	50	2	0.2	100	S
SXYL_02229		Uncharacterized protein	2.1	0.0816497	100	1.96667	0.0471405	100	S
SXYL_02230		Uncharacterized protein	2.1	0	100	1.6	0	100	S
SXYL_02232		Uncharacterized protein	2.16667	0.124722	33.3333	2.04286	0.315582	77.7778	S
SXYL_02235		Uncharacterized protein	3.64	1.05186	83.3333	4	1.55242	100	S
SXYL_02241		Endonuclease III	2.24	0.32619	55.5556	2	0	33.3333	L
SXYL_02248		Aldo keto reductase family protein	_	_	_	2.2125	0.105327	80	R
SXYL_02261		Putative heme-dependent peroxidase	0.54	0.0489898	55.5556	0.377778	0.041574	100	S
SXYL_02291		3-hexulose-6-phosphate synthase	0.433333	0.0471405	85.7143	_	_	_	R
SXYL_02293		Uncharacterized protein	2.325	0.108972	100	2.4	0.173205	100	S
SXYL_02294		Putative deacetylase	2.26667	0.163299	100	2.31111	0.166296	100	S
SXYL_02295	folE2	GTP cyclohydrolase FolE2	2.24444	0.194999	90	1.91111	0.0993808	90	S
SXYL_02296		Putative transcriptional regulator, AraC family	2.74444	0.579485	100	2.06667	0.179505	66.6667	K
SXYL_02305		Putative membrane protein	_	_	_	2.175	0.420565	80	M
SXYL_02306		Uncharacterized protein	2.25	0.25	66.6667	3.3	0.408248	100	S
SXYL_02308		Uncharacterized epimerase/dehydratase	2.31111	0.159474	90	3.23	0.179165	100	R
SXYL_02311	azoR	FMN-dependent NADH-azoreductase	0.58	0.04	71.4286	0.52	0.04	71.4286	I
SXYL_02312		FMN-dependent oxidoreductase, nitrilotriacetate monooxygenase family	0.49	0.0538516	100	0.36	0.0489898	100	S
SXYL_02317		RpiR family transcriptional regulator	0.542857	0.0494872	87.5	0.4	0.0534522	87.5	K
SXYL_02318		Putative alkylphosphonate uptake protein	0.3	0	100	0.2	2.77556e-17	100	R
SXYL_02320		Uncharacterized protein	0.575	0.0433013	66.6667	0.45	0.05	100	S
SXYL_02321		Amino acid permease family protein	0.39	0.03	100	0.31	0.03	100	E
SXYL_02323	fnbA	Fibronectin-binding protein A	0.29	0.03	100	0.388889	0.031427	90	M
SXYL_02326	gluD2	Glutamate dehydrogenase	0.52	0.0748331	50	0.485714	0.0832993	70	R
SXYL_02327		Putative agmatinase	0.5	0.0632456	50	0.466667	0.0666667	90	E
SXYL_02330		Uncharacterized protein	0.54	0.0489898	83.3333	0.575	0.0433013	66.6667	S
SXYL_02336		Putative ABC transporter ATP-binding protein	0.51	0.0538516	100	0.65	0.05	40	R
SXYL_02338	uxuA	Mannonate dehydratase	_	_	_	2.15	0.282843	88.8889	R
SXYL_02339	uxaC2	Glucuronate isomerase	_	_	_	2	0.278388	80	R
SXYL_02340		C4-dicarboxylate transport system permease large protein	1.6	0	20	2.72	0.446766	100	S
SXYL_02341		C4-dicarboxylate transport system permease small protein	1.66667	0.124722	50	2.98	0.538145	83.3333	R
SXYL_02342		C4-dicarboxylate transport system substrate-binding protein	1.85	0.05	20	2.85	0.608687	100	S
SXYL_02343		2-keto-3-deoxygluconate kinase	2.6	0.498888	90	5.37	1.06024	100	G
SXYL_02344		2-dehydro-3-deoxyphosphogluconate aldolase	2.97143	0.197949	87.5	6	1.40624	100	R
SXYL_02345		LacI-family transcriptional regulator	2.17143	0.190595	87.5	2.1	0.165831	100	K
SXYL_02348		Uncharacterized protein	2.46	0.431741	71.4286	2.65	0.0866025	57.1429	S
SXYL_02350		Putative uncharacterized protein	2.6	0	100	2.6	0	100	S
SXYL_02357		Penicillin binding protein	0.422222	0.041574	90	0.477778	0.0785674	90	M
SXYL_02358		Ornithine cyclodeaminase	0.33	0.0458258	100	0.355556	0.0496904	90	E
SXYL_02359		Putative membrane protein	0.233333	0.0471405	100	0.3	0	100	S
SXYL_02360		3-hydroxybutyrate dehydrogenase	0.2	2.77556e-17	100	0.3	0	100	R
SXYL_02361		Succinyl-CoA:3-ketoacid-coenzyme A transferase subunit B	0.2	2.77556e-17	100	0.2625	0.0484123	100	C
SXYL_02362		Succinyl-CoA:3-ketoacid-coenzyme A transferase subunit A	0.214286	0.0349927	87.5	0.228571	0.0699854	87.5	C
SXYL_02380	rplL	50S ribosomal protein L7/L12	0.375	0.0433013	100	_	_	_	J
SXYL_02396	clpC	ATP-dependent Clp protease ATP-binding subunit ClpC	4.9	0.452155	90	4.78889	0.493163	90	O
SXYL_02397		Putative ATP:guanido phosphotransferase	5.35	0.344238	100	6.36	0.395474	100	E
SXYL_02398		Putative uncharacterized protein	5.38333	0.738053	85.7143	7.16667	0.319722	85.7143	L
SXYL_02399	ctsR	Transcriptional regulator CtsR	5.44	0.412795	100	6.12	0.430813	100	K
SXYL_02403		Transcriptional regulator, GntR family	4.3	1.11227	70	5.81111	1.53366	90	K
SXYL_02417	cysK	Cysteine synthase	2.06	0.10198	50	2.2625	0.186665	80	E
SXYL_02418	hslO	33 kDa chaperonin	2.54	0.111355	100	2.14	0.0916515	100	O
SXYL_02428	pth	Peptidyl-tRNA hydrolase	2.18333	0.0897527	85.7143	_	_	_	J
SXYL_02432		Putative uncharacterized protein	2.4	0	100	1.9	0	100	S
SXYL_02435	purR	Pur operon repressor	2	0.165831	88.8889	1.7	0.152753	66.6667	F
SXYL_02436	ispE	4-diphosphocytidyl-2-C-methyl-D-erythritol kinase	2.72	0.285657	100	1.95	0.120416	100	I
SXYL_02454		Putative acetyltransferase	2.43333	0.314466	100	1.74	0.135647	83.3333	E
SXYL_02455		Transcriptional regulator, GntR family	0.52	0.04	55.5556	0.455556	0.0496904	100	K
SXYL_02456		Putative glycosyl hydrolase	0.525	0.0433013	40	0.422222	0.041574	90	G
SXYL_02457	treP	PTS system, trehalose-specific IIBC component	0.45	0.0763763	60	0.46	0.0489898	100	G
SXYL_02459	gltD	NADH-glutamate synthase small subunit	2.38889	0.381356	90	1.8	0.1	20	R
SXYL_02460	gltB	Glutamate synthase large subunit	2.89	0.717565	100	2.3375	0.373957	80	E
SXYL_02461	gltC	Transcription activator of glutamate synthase operon	2.53333	0.0942809	30	3.64	0.665132	100	K
SXYL_02462		Uncharacterized protein	2.65	0.05	20	3.97	0.64195	100	S
SXYL_02463		Uncharacterized protein	_	_	_	3.7375	0.466201	88.8889	S
SXYL_02464		Ammonia permease	2.7125	0.183286	80	4.29	0.391024	100	P
SXYL_02474	brnQ1	Branched-chain amino acid transport system II carrier protein	0.5	0	20	0.533333	0.0471405	60	E
SXYL_02478		Uncharacterized protein	2.03333	0.0942809	100	2.1	0.141421	100	S
SXYL_02479	fabH2	3-oxoacyl-[acyl-carrier-protein] synthase 3 protein 2	2.87	0.436005	100	2.62	0.309192	100	I
SXYL_02480		Short-chain dehydrogenase	2.68	0.507543	100	2.56	0.508331	100	R
SXYL_02481		Uncharacterized protein	2.2	0.0816497	75	2.83333	0.262467	75	S
SXYL_02482		Transcriptional regulator, MerR family	1.76667	0.169967	75	2.06667	0.309121	75	K
SXYL_02486		Aminotransferase, class V	0.566667	0.0471405	90	0.34	0.0663325	100	E
SXYL_02501		Uncharacterized protein	1.72	0.146969	55.5556	2.01429	0.352252	77.7778	S
SXYL_02505	katA	Catalase A	4.23333	0.689605	100	5.7	1.18603	100	P
SXYL_02506		Uncharacterized protein	4.02	0.899778	100	6.42	1.50917	100	S
SXYL_02511		Putative permease of the major facilitator superfamily	2.2	0.216025	30	2.45	0.394757	60	R
SXYL_02523		Uncharacterized protein	0.4	0.0632456	100	0.34	0.0489898	100	S
SXYL_02524		Uncharacterized protein	0.571429	0.0880631	77.7778	0.5125	0.0599479	88.8889	S
SXYL_02525		Uncharacterized protein	0.54	0.0663325	100	0.51	0.07	100	S
SXYL_02526		Sodium:dicarboxylate symporter	3.05	0.4272	100	4.32	0.442267	100	R
SXYL_02528	sdaAA1	L-serine dehydratase, alpha subunit	0.4	0	20	0.22	0.04	100	P
SXYL_02529	sdaAB1	L-serine dehydratase beta subunit	0.4	5.55112e-17	77.7778	0.2	2.77556e-17	100	P
SXYL_02530		Perfringolysin O regulator protein	0.31	0.03	100	0.13	0.0458258	100	K
SXYL_02534	ahpC	Alkyl hydroperoxide reductase subunit C	3.925	0.593191	100	4.075	0.307205	100	O
SXYL_02535	ahpF	Alkyl hydroperoxide reductase subunit F	4.5	0.24037	90	4.36667	0.0942809	90	O
SXYL_02537		Uncharacterized protein	2.65	0.25	100	2.1	0.4	100	S
SXYL_02538		Putative phosphoglycerate mutase	2.53333	0.179505	100	2.11667	0.0897527	100	G
SXYL_02540		Uncharacterized protein	0.5	0	80	0.466667	0.0471405	60	S
SXYL_02541		Membrane protein	0.36	0.0489898	50	0.222222	0.041574	90	S
SXYL_02543		Membrane transporter	6.2	1.90962	100	12.6333	4.07376	100	R
SXYL_02544		Multidrug resistance protein SMR	7.53333	2.73415	100	11.4	5.1329	100	R
SXYL_02545		Uncharacterized protein	9.5	2.9	100	9.4	1.8	100	S
SXYL_02546		Uncharacterized protein	22.2	2.96513	100	19.24	3.83281	100	S
SXYL_02547		Uncharacterized protein	10.65	0.35	100	10.45	0.45	100	S
SXYL_02548		Putative pyridine nucleotide-disulphide oxidoreductase protein	7.2	1.57734	100	7.45	1.18596	100	R
SXYL_02549		Transcriptional regulator	5.06	0.407922	100	5.14	0.63435	100	S
SXYL_02550		Uncharacterized protein	3.6	0.973653	100	4.12	1.40485	100	S
SXYL_02551		Uncharacterized protein	3.6125	0.906142	100	4.8625	1.33035	100	S
SXYL_02554		Uncharacterized protein	2.8	0.377124	90	3.93	0.841487	100	S
SXYL_02555		Uncharacterized protein	2	0.0707107	100	3	0.158114	100	S
SXYL_02556		Uncharacterized protein	2.4	0.316228	40	3.2375	0.798338	80	S
SXYL_02557		Uncharacterized protein	2.32	0.292575	55.5556	3.1125	0.888028	88.8889	S
SXYL_02560		Putative extracellular amidase	0.375	0.0661438	88.8889	0.3625	0.0484123	88.8889	R
SXYL_02564		Thioesterase	3.85714	0.585191	100	3.71429	0.522162	100	R
SXYL_02565		4 -phosphopantetheinyl transferase superfamily protein	3.57143	0.557326	100	4.02857	0.794111	100	R
SXYL_02566		Non-ribosomal peptide synthetase	4.37	0.994032	100	4.19	0.966902	100	S
SXYL_02567		Uncharacterized protein	2.32	0.365513	50	6.04	1.95765	100	R
SXYL_02575		UPF0753 protein	_	_	_	2.13333	0.149071	90	S
SXYL_02576		NADH dehydrogenase subunit 5	_	_	_	2.34286	0.139971	70	C
SXYL_02581		Putative xylose isomerase	0.525	0.0433013	50	0.414286	0.0349927	87.5	R
SXYL_02582		6-phosphogluconate dehydrogenase	0.5	0	11.1111	0.5125	0.0780625	88.8889	G
SXYL_02584		Uncharacterized protein	0.54	0.0489898	83.3333	_	_	_	S
SXYL_02595		Probable 2-nitropropane dioxygenase	7.96667	4.0409	90	5.75556	2.55783	90	S
SXYL_02596		HxlR family transcriptional regulator	3.1	0.725718	75	2.25	0.05	50	K
SXYL_02599		Uncharacterized protein	0.416667	0.0372678	75	_	_	_	S
SXYL_02614		Aldehyde dehydrogenase	2.38	0.285657	100	2.32	0.31241	100	C
SXYL_02617		Putative permease of the major facilitator superfamily	2.45556	0.499135	90	2.74444	0.557995	90	R
SXYL_02623		Major facilitator superfamily protein	0.5	0	50	0.35	0.05	80	R
SXYL_02625		Putative phospholipid phosphatase	0.428571	0.0451754	100	0.5	0	42.8571	I
SXYL_02626		Cell division protein, FtsW/RodA/SpoVE family	0.516667	0.0897527	66.6667	_	_	_	D
SXYL_02629		Uncharacterized protein	1.76667	0.169967	100	2.06667	0.124722	100	S
SXYL_02631	sat	Sulfate adenylyltransferase	1.56667	0.0471405	30	1.96667	0.197203	60	R
SXYL_02632		Membrane protein	1.84286	0.333197	77.7778	2.0625	0.26428	88.8889	S
SXYL_02633		Uncharacterized protein	1.975	0.277263	50	2.52	0.487442	62.5	R
SXYL_02634		Uncharacterized protein	2	0.122474	50	2.3875	0.407546	100	K
SXYL_02635	cobA	Uroporphyrin-III C-methyltransferase	2	0.0894427	55.5556	2.86667	0.274874	100	H
SXYL_02636	cysI	Sulfite reductase (NADPH) hemoprotein beta-component	2.25	0.45	40	3.23	0.684178	100	P
SXYL_02637	cysJ	Sulfite reductase (NADPH) flavoprotein alpha-component	2.2375	0.268968	80	3.42222	0.580762	90	P
SXYL_02639	hmpA	Flavohemoprotein	0.4125	0.0330719	100	0.3	0	100	R
SXYL_02646		Sulfite reductase (NADPH) flavoprotein alpha-component	_	_	_	0.533333	0.0471405	66.6667	P
SXYL_02652		Acetyl-CoA acetyltransferase	8.25	1.58887	100	3.96	0.923255	100	I
SXYL_02653		NAD binding 3-hydroxyacyl-CoA dehydrogenase	6.81	1.78126	100	3.31	0.781601	100	I
SXYL_02654		Acyl-CoA dehydrogenase	4.32222	1.02174	90	_	_	_	I
SXYL_02655		Putative acyl-CoA synthetase	3.22857	0.426662	70	_	_	_	I
SXYL_02657		Magnesium transporter	2.11429	0.318158	70	2.3	0.40708	70	R
SXYL_02658		Metal cation ABC transporter	1.85	0.05	25	3.02857	0.65403	87.5	R
SXYL_02659	mtsC	Metal ion ABC transporter, permease protein	2.02	0.04	50	4.06	0.445421	100	R
SXYL_02660		Putative manganese transport system ATP-binding protein MntA	_	_	_	2.65714	0.660859	70	R
SXYL_02662		Uncharacterized protein	_	_	_	2.3	0.374166	75	S
SXYL_02663		Transcriptional regulator, LacI family	1.76667	0.169967	30	2.3	0.256348	70	K
SXYL_02664		Divalent metal cation transporter (manganese)	2.56	0.926499	50	3.09	1.40815	100	R
SXYL_02665		Dihydrodipicolinate synthase	2.04286	0.167819	70	3.16	0.684398	100	E
SXYL_02670		Thioesterase family domain-containing protein	2.075	0.396074	66.6667	1.775	0.0829156	66.6667	R
SXYL_02671		Uncharacterized protein	2.23333	0.235702	60	_	_	_	S
SXYL_02682		Uncharacterized protein	4.3	1.03199	100	5.825	1.74123	100	S
SXYL_02685		Truncated glycerol-3-phosphate transporter	0.444444	0.0496904	100	0.375	0.0661438	88.8889	G
SXYL_02686		Truncated glycerol-3-phosphate transporter	0.366667	0.0745356	100	0.35	0.05	100	G
SXYL_02688		Putative transcriptional regulator	2.88	0.177764	100	2.25	0.0921954	100	D
SXYL_02689	rsmG	Ribosomal RNA small subunit methyltransferase G	2.8	0.316228	100	2.5125	0.169097	100	M
SXYL_02690	mnmG	tRNA uridine 5-carboxymethylaminomethyl modification enzyme MnmG	3.41111	1.19112	90	2.65	0.122474	80	D
SXYL_02691	mnmE	tRNA modification GTPase MnmE	2.4	0.228035	100	2.5	0.154919	100	R
